# Supplementary material for: Clinicopathologic features of renal cell carcinomas seen at the Aga Khan University Hospital in Kenya
Source: Front Med (Lausanne). 2022 Nov 8;9:981305. doi: 10.3389/fmed.2022.981305 (PMC9681146; doi:10.3389/fmed.2022.981305)
Supplement: Supplementary file 1 [file Data_Sheet_1.xlsx]

## Sheet: Tumor stage
Stage	Number of cases	Percentage
1	9	0.195652
2	6	0.130435
3	14	0.304348
4	6	0.130435
Metastatic	11	0.23913
	46	1

## Sheet: Age
Column1
Mean	55.3167
Standard Error	2.38279
Median	60
Mode	79
Standard Deviation	18.457
Sample Variance	340.661
Kurtosis	-1.1362
Skewness	-0.184659
Range	65
Minimum	21
Maximum	86
Sum	3319
Count	60
Confidence Level(95.0%)	4.76795

## Sheet: Raw data
Clinical	Serial number	Diagnosis	Diagnosis	Nuclear Grade	Necrosis	Extension	Margins	Age	Sex	Specimen type	Size	Focality	Laterality	Stage	Stage	IHC pos	IHC neg	Notes
Right flank mass, hematuria for 1 month, recurrent symptoms from 8 years ago.	1	CCRCC		2	0	Limited	Free	34	F	Nephrectomy	8		R	2	pT2a
	2	RCC				Liver mets		65	M	Other-Liver wedge			0	5	M
Renal mass with mets.	3	CCRCC		2	0	Mets		80	M	Renal core			L	5	M
Right scapular mass	4	RCC				Met to scapular		39	F	Other core-scapular			0	5	M	AE1/AE3, vimentin, EMA, E-cadherin,	TTF1, HER2
	5	CCRCC		1	0	Beyond Gerota	Gerota	41	M	Nephrectomy			R	4	pT4
	6	CCRCC		2	90	Limited	Free	68	M	Radical nephrectomy	6.6		L	1	pT1bpNx
Lung mass	7	RCC	Met RCC			Lung mets		83	M	Other core-lung			0	5	M
Abdominal swelling for 5 years	8	CCRCC		2	Present	Beyond Gerota	Cannot be assessed	50	F	Nephrectomy	18		R	4	pT4pNX
Renal mass	9	Chromophobe			0	Limited	Free	31	F	Nephrectomy			0	2	pT2bpNx	CK7	CD10, vimentin, CD117, RCC, Inhibin
Advanced left renal malignancy with wide spread peritoneal mets.	10	CCRCC				Met		63	M	Other-Mesenteric nodule			L	5	M	AE1/AE3, vimentin, CD10	EMA, Desmin, S100 and CD117.
Renal mass	11	RCC	RCC unclassified					79	F	Nephrectomy	12		L	4	pT4			Through Gerota
Weight loss, vague pain right flank. CT- upper pole right tumour abutting the liver	12	CCRCC		2	0	Limited to kidney	Free	62	F	Nephrectomy	8.5		R	2	pT2aNx
Flank pain for 1/12; CT abdomen showed complex right kidney cystic mass.	13	CCRCC		2	0	Limited	Free	39	F	Nephrectomy	8		R	2	pT2aNx
Renal tumor	14	Papillary		3	Present	Beyond Gerota, pelvicalyceal	Cannot be assessed	60	F	Nephrectomy	18		L	4	pT4Nx
Renal mass	15	CCRCC		2				79	M	Renal core			L			CD10, vimentin
	16	Chromophobe		2	0	Sinus	Free	27	F	Radical nephrectomy	6		L	1	pT1bpNx	CK7, RCC	Vimentin, CD10
Renal mass	17	CCRCC		2	0	Limited	Free	33	F	Partial nephrectomy	10		R
Renal mass	18	Papillary		3	0	Gerota, major vein	Pos: Gerota, RV	41	F	Nephrectomy	9		L	4	pT4pN1 2 nodes
Renal mass, associated with hematoma, liver and lung mass at imaging.	19	CCRCC		2		Liver and lung met		63	F	Renal core			R			CD10, vimentin
Lung mass	20	RCC	Met RCC					60	M	Other core-Lung			0	5	M	CD10,	TTF1, CK7
Progressive abnormal swelling - ultrasound right renal mass.	21	RCC						60	F	Renal core			R			Vimentin	CK7
3months history of severe left flank pain with associated on and off hematuria. CT scan revealed left renal mass	22	CCRCC		2	10	Perinephric,		57	M	Nephrectomy	12.5		L	3	pT3apNx
Renal mass on CT scan	23	CCRCC		2	0	Limited	Free	69	M	Nephrectomy	4.8		L	1	pT1bpNx
Right flank pain; CT scan right renal mass	24	Papillary		2	Present	Pelvicalyceal	Free	29	F	Nephrectomy	10		R	2	pT2a
Left renal mass	25	RCC		1				74	M	Renal core			L			CK7	Synaptophysin, RCC, CD10, Inhibin
	26	Chromophobe		2		Limited, renal sinus		30	M	Radical nephrectomy	5.5		R	1	pT1	CK7	Vimentin
	27	Chromophobe						77	M	Renal core			0			CK7, CD117	Vimentin, CD10
	28	Papillary	Papillary T2					37	M	Renal core			L			CK7, AMACR, CD10
Renal mass	29	CCRCC		4	Present	Perinephric,sinus, Beyond Gerota, RV, Pelvis	0	58	M	Nephrectomy	8		L	3	pT3apN1 8 of 8
Long standing left flank pain	30	CCRCC			0	Limited	Free	30	M	Nephrectomy	6.5		L	1	pT1bpNx	Vimentin	CK7, CD10, RCC
Renal mass	31	Papillary	Papillary T2		0	Limited	Free	45	M	Nephrectomy	6		R	1	pT1bpNx	CD10, AMACR, CK7
	32	RCC						66	M	Renal core			0			CK7, EMA, Vimentin, CD10	CK20
6 months history right lower quadrant pain and mass of gradual progression.	33	MTSC		1	Present	Limited	Free	64	F	Nephrectomy	15		R	2	pT2bpNx	AE1/AE3, AMACR, CK7	CD10
Renal tumour , radiologically RCC, Lung mets at CT chest.	34	Papillary		1		Lung mets		27	F	Renal core			R	5	M	AE1/AE3, AMACR, Vimentin	CK7, CD10
	35	Papillary		3	Present	Perinephric tissue, renal sinus, pelvicalyceal system	Renal vein pos	73	M	Radical nephrectomy	9		L	3	pT3apNX
Polycystic kidney disease and renal mass	36	Papillary	Papillary T2	3		Limited, renal sinus	Uninvolved	28	F	Radical nephrectomy	8.5		L	3	pT3apNX
Renal mass	37	CCRCC		4	40	Limited, renal sinus	Free	86	F	Radical nephrectomy	9.5		R	3	pT3apNX
Renal and hepatic masses with spinal mets.	38	RCC				Liver and spine mets		54	F	Other core-Liver core			0	5	M	CK7,	CK20, synaptophysin, HepPar1
Patient has RCC and hepatic metastases,	39	RCC				Liver mets		85	M	Other core-Liver core			0	5	M	CK7, CD10,	HepPar1, p63
Pain, sweling left groin	40	RCC	RCC with clear cell features	2	5	Renal sinus, perinephric fat	Free	59	M	Radical nephrectomy	12.3		L	3	pT3apNX
Renal mass	41	Papillary	Papillary T2	2	Less than 5%	Renal sinus, perinephric fat, segmental branch of renal vein	Renal sinus, branch of renal vein	45	M	Radical nephrectomy	3.5		L	3	pT3apNX
Gross haematuria, flank pain and mass is noticed at physical examination. CT scan shows a big right-kidney mass, infiltrating the renal pelvis.	42	Chromophobe		1	30	Limited, renal sinus	Free	62	F	Nephrectomy	8.5		R	3	pT3apNX
	43	CCRCC		4	Less than 5%	Limited, renal sinus		66	M	Nephrectomy	12.2		L	3	pT3apNX
Recurrent adenocarcinoma of colon and papillary tumour in kidney	44	Papillary						67	M	Renal core			0
Renal mass	45	CCRCC		2	0	Limited, renal sinus	Free	26	F	Nephrectomy			R	3	pT3aNx	AE1/AE3, CK7, CD10 and Vimentin.	WT1, S100
	46	CCRCC		4	10	Limited	Free	53	M	Radical nephrectomy			L	1	pT1b
Progressively enlarging right renal mass. No haematuria	47	CCRCC		4	60	Limited, renal sinus	Free	30	F	Radical nephrectomy	17.8		R	3	pT3apNX
Renal mass, chest wall mass	48	CCRCC						68	M	Other-Posterior chest wall			R	5	M
	49	CCRCC		4	50	Limited, renal sinus	Free	30	F	Nephrectomy	12		L	3	pT3apNX
	50	RCC	RCC, non clear cell, papillary					21	M	Renal core			R
Bilateral renal masses. R renal mass with mets	51	RCC		2		Mets		42	M	Renal core			R	5	M	CD10, vimentin, AMACR	CK7, CD117,
Renal pelvic tumour, ?urothelial tumour.	52	Chromophobe						65	F	Renal core			L			CK7, CD10	Vimentin
Renal mass	53	Papillary		1				79	F	Renal core			R
	54	CCRCC			0	Limited	Free	54	F	Nephrectomy			R	1	pT1a	AMACR, vimentin, CD10, weak AE1/AE3	CK7
Renal mass	55	Papillary	Papillary T1	1				79	M	Renal core			R			AE1/AE3, CK7, Vimentin, AMACR	S100
	56	CCRCC		1	20	Limited	Positive parenchymal	64	F	Partial nephrectomy	7		R	1	pT1bpNx
Renal mass	57	Chromophobe			0	Perinephric fat, renal sinus, Gerota	Pos: Gerota, Perinephric fat	84	M	Radical nephrectomy	15		L	3	pT3apN0	CK7, CD117	Vimentin
Hematuria and renal mass	58	MTSC		1	0	Limited, renal sinus	Free	48	M	Radical nephrectomy	5.5		R	3	pT3apNX	CK7, AMACR
	59	Papillary	Papillary T1	1				61	M	Renal core						CK7, Vimentin	S100, CD117
Known to have renal cell carcinoma. Underwent angioembolization with tumour reduction. CT scan showing tumour invasion into left renal vein.	60	CCRCC		3	30	Gerota	Renal vein pos, Gerota pos	70	M	Radical nephrectomy	7	M	L	4	pT4pNX
